# Supplementary material for: Development and Validation of a Clinical Prediction Model for Complicated Appendicitis in the Elderly
Source: Front Surg. 2022 Jun 9;9:905075. doi: 10.3389/fsurg.2022.905075 (PMC9218209; doi:10.3389/fsurg.2022.905075)
Supplement: Supplementary file 1 [file Table_1_v1.xlsx]

## Sheet: Sheet1
CA	Age(y)	Male	History of diabetes	APD(h)	Shifiting pain in right lower quadrant	Nausea or vomiting	TEMP(℃)	History of appendicitis	Peritonitis	WBC(×109/L)	NEUT%	NEUT(×109/L)	LY%	LY(×109/L)	NLR	Percentage of monocytes	Number of monocytes(×109/L)	RBC(×1012/L)	Hematocrit	HGB(g/L)	PLT(×109/L)	PT(s)	APTT(s)	ALT(U/L)	AST(U/L)	TBil(umol/L)	Cr(umol/L)	Ca2+(mmol/L)	Appendix diameter(mm)	Appendix bezoar	Periappendiceal fat infiltration
0	67	1	0	42.1	1	0	37.1	0	0	13.27	76.35	7.09	6.87	1.18	6.01	4.49	0.53	4.74	43.31	135	213	10.14	34.62	38	29	12.67	70	2.29	13.9	1	0
0	71	0	0	16.5	0	1	37.1	0	0	8.19	81.6	9.71	13.69	1.25	7.77	4.59	0.91	5.36	43.35	95	198	11.44	34.21	20	31	8.17	84	2.19	6.6	0	0
0	81	1	0	36.3	1	0	37.3	0	0	13.36	86.83	11.56	3.93	1.25	9.25	10.22	0.43	4.99	38.52	138	319	14.16	34.88	36	16	17.95	85	2.22	7.9	0	0
0	72	1	1	39.6	0	1	37.4	1	0	12.98	84.7	9.79	14.76	1.44	6.8	7.1	0.12	4.24	32.58	99	133	11.99	29.03	37	4	12.81	85	2.33	11.1	1	0
0	70	1	0	25.6	1	1	37.1	0	0	10.34	84.9	11.56	7.66	1.29	8.96	4.34	0.74	5.72	44.58	140	228	11.41	28.75	16	38	13.62	71	2.48	15.6	0	1
0	65	1	1	30.7	1	1	36.1	0	0	9.7	68.23	18.6	14.68	3.7	5.03	3.77	0.19	4.67	34.54	97	246	10.94	38.48	21	25	14.8	87	2.17	15.1	1	0
0	73	1	0	11.8	1	0	37.4	0	0	3.12	87.54	11.37	9.09	1.17	9.72	3.68	0.28	5.9	39.74	149	172	14.6	33.12	30	14	11.35	95	2.45	7.6	0	0
0	76	1	0	53.8	1	1	38	0	0	13.49	85.86	11.56	16.02	1.97	5.87	4.27	0.67	4.42	38.05	100	218	12.5	33.88	35	54	18.18	82	2.31	8.7	1	0
0	82	1	1	36.2	0	0	37.5	1	1	16.12	89.7	13.26	8.57	2	6.63	5.22	0.94	5.14	33.14	92	364	12.95	32.32	39	4	16.63	68	2.19	12.3	0	1
0	69	0	0	3.3	1	0	37.1	0	0	14.97	83.34	1.24	10.56	1.19	1.04	3.14	0.37	6.62	35.52	93	383	12.46	38.58	48	26	12.07	111	2.32	6.9	1	0
0	70	0	1	20	0	0	37.3	0	0	10.06	85.6	5.76	16.52	1.84	3.13	6.22	0.38	5.26	35.41	81	149	12.47	33.28	26	23	16.69	72	2.48	13.1	0	0
0	65	0	1	22.1	1	1	36.1	0	0	11.12	67.8	10.38	16.71	2.19	4.74	2.8	0.41	5.15	41.01	140	160	13.65	28.18	37	39	14.8	72	2.27	7.5	0	0
0	80	1	1	30.7	0	0	37	0	0	13.68	80.21	10.32	6.07	1.6	6.45	4.93	0.99	5.3	35.94	86	260	10.36	30.53	16	31	17.98	118	2.29	18.1	1	0
0	68	0	0	30.6	0	1	36.9	0	0	14.42	78.56	8.3	1.15	1.58	5.25	3.78	0.18	4.04	35.5	142	318	13.74	30.06	18	13	18.24	127	2.17	13.8	0	0
0	69	1	1	35.9	1	0	37	0	0	14.38	84.65	15.98	18.26	1.69	9.46	2.39	0.24	4.69	43.85	94	221	10.13	37.84	36	27	7.88	82	2.5	10.2	0	0
0	71	0	0	68.4	1	0	37.5	0	0	11.95	88.54	15.8	6.54	3.85	4.1	5.47	0.23	4.95	43.86	137	211	12.22	31.87	26	15	11.74	80	2.22	9.4	1	0
0	74	1	0	51.8	1	1	37.8	0	0	12.27	85.09	11.04	3.95	3.85	2.87	3.54	1.07	5.42	42.17	141	220	13.56	33.05	18	7	14.98	86	2.31	10.1	0	0
0	71	0	0	39.7	1	0	37.5	0	0	8.79	86.4	7.28	19.79	2.35	3.1	2.13	0.59	5.29	34.5	96	253	15.57	35.86	52	52	18.29	93	2.45	7	1	0
0	74	1	0	10	1	0	37.7	0	1	17.73	71.6	15.57	4.73	1.61	9.67	5.56	1.12	5.19	43.92	93	216	14.19	30.01	44	23	15.31	86	2.26	11.8	0	0
0	65	0	0	32.2	0	0	36.4	0	0	10.86	69.66	15.01	7.39	1.65	9.1	6.38	1.19	5.06	44.67	76	242	12.93	31.97	21	33	11.85	90	2.38	15.2	1	0
0	85	0	0	50.8	1	1	38.5	0	0	13.99	84.76	6.28	15.9	1.88	3.34	5.17	1	5.01	45.4	137	318	11.91	36.57	37	15	10.85	126	2.45	7.6	1	0
0	73	0	0	24.1	1	1	37.9	0	0	12.66	71.38	7.61	10.21	0.84	9.06	7.29	0.34	6.17	45.2	141	307	11.95	32.92	30	47	14.48	86	2.23	13.6	1	0
0	73	1	1	37.7	1	0	37.7	0	0	10.33	90.1	14.83	14.83	2.41	6.15	7.14	0.69	4.42	37.35	142	267	14.69	35.4	58	31	11.02	86	2.43	12.7	1	0
0	73	1	1	58.3	0	1	37.7	1	0	16.2	89.46	15.47	24.28	1.68	9.21	3.9	1.18	4.6	44.17	101	149	11.54	27.23	42	29	15.95	84	2.51	4.8	1	0
0	77	1	0	42.7	0	0	38.1	0	0	18.25	87.76	4.94	11.79	1.24	3.98	5.05	0.65	4.63	38.7	135	210	10.75	37.28	18	42	8.85	63	2.2	8.3	0	1
0	65	0	0	10.1	0	1	36.7	0	0	10.35	76.71	5.44	12.11	1.83	2.97	5.53	0.55	5.53	45.66	133	223	13.46	31.26	31	36	12.98	102	2.39	5.2	0	0
0	76	0	0	59.5	1	1	38.1	0	0	12.27	78.87	10.11	3.68	2.89	3.5	7.3	0.44	4.81	38.31	132	173	11.01	29.79	38	13	17.2	85	2.37	12.5	1	0
0	70	0	0	12.6	1	1	37.2	0	0	11.2	84.42	2.76	9.71	1.36	2.03	8.09	1.81	4.11	37.58	70	225	11.65	26.79	29	33	12.72	87	2.42	10.6	0	0
0	73	0	1	93.2	1	0	37.8	1	1	16.13	73.86	11.86	11.7	3.08	3.85	5.58	1.03	5.22	33.86	128	249	12.83	26.5	53	51	14.39	80	2.34	8	0	0
0	66	1	0	17.4	0	0	36.6	0	0	12.6	74.67	12.86	4.27	1.46	8.81	4.33	0.59	5.39	41.57	76	358	11.4	29.19	30	29	13.03	102	2.36	5	1	0
0	66	0	1	42.8	1	0	36.6	0	0	6.17	75.5	11.56	20.35	1.44	8.03	9.85	1.8	5.23	42.34	91	159	10.51	28.88	19	35	12.25	81	2.55	9.7	0	0
0	70	1	0	25.8	1	0	37.1	0	0	12.9	80.94	15.44	6.32	1.49	10.36	7.93	1.1	4	45.12	91	209	12.69	36.15	13	22	17.1	95	2.6	6.4	0	0
0	73	1	1	34	0	1	37.4	0	0	15.68	85.43	12.05	7.59	1.35	8.93	5.63	0.18	4.98	49.99	96	227	13.88	31.25	41	26	16.9	82	2.35	8.1	1	0
0	66	0	0	56.1	0	0	36.5	0	0	15.37	71.53	12.62	3.64	2.11	5.98	2.67	0.24	4.86	37.73	148	213	11.4	27.64	34	26	8.48	93	2.29	8	0	1
0	65	0	1	33.4	1	1	36.1	0	0	10.09	65.69	12.49	32.08	1.56	8.01	7.49	0.16	5.21	44.19	134	222	11.34	29.35	42	13	15.36	81	2.2	5	0	0
0	70	1	0	34.9	1	0	37.3	1	0	11.36	84.21	8.83	3.61	1.69	5.22	8.59	1.35	4.61	42.1	92	173	12.6	31.24	32	44	22.39	91	2.21	11.4	0	0
0	68	1	1	41.4	1	1	36.9	0	0	15.78	79.64	11.56	15.49	2.93	3.95	3.78	0.61	4.77	43.39	107	283	11.39	27.67	42	29	11.45	104	2.44	12	1	0
0	77	1	0	44	0	0	38	0	1	17.84	74.48	12.04	7.04	2.09	5.76	5.64	1.51	6.34	45.04	142	187	11.55	30.23	43	31	10.61	112	2.43	11	0	0
0	68	1	0	28	1	0	37	0	0	15.82	79.9	11.12	12.8	3.3	3.37	6.2	0.42	4.83	46.38	139	85	13.14	29.92	55	15	18.84	94	2.23	12.2	1	1
0	76	1	0	32	0	0	37.7	0	0	11.67	73.04	13.34	12.35	1.49	8.95	3.34	0.55	5.48	41.69	136	193	11.61	31.42	19	44	14.16	65	2.49	3.7	0	0
0	69	0	0	15.6	1	1	37.3	0	0	12.81	81.48	9.34	4.32	2.27	4.11	4.06	0.51	5.59	42.68	73	164	9.69	35.07	30	21	20.47	87	2.17	7.7	1	0
0	71	1	0	33.3	1	0	37.3	0	0	9.89	85.84	5.86	17.29	0.5	11.72	4.25	0.52	3.31	39.34	142	203	16.29	31.56	49	46	10.9	65	2.35	11.2	0	0
0	65	0	1	11.6	1	1	35.7	0	1	17.65	61.34	11.66	12.13	2.64	4.42	3.1	0.66	4.56	36.52	103	231	11.31	33.5	22	20	15.14	109	2.46	15.5	0	0
0	70	1	0	7	1	0	37.3	0	0	7.81	80.65	7.4	10.36	0.9	8.22	6.69	0.9	5.61	45.82	99	182	10.43	24.3	18	31	15.92	89	2.51	1.7	0	0
0	68	1	0	11.1	1	1	36.9	0	0	13.05	76.47	14.24	3.49	2.82	5.05	6.9	0.9	4.9	48.62	136	265	12.74	31.2	34	21	10.59	91	2.22	11.3	1	0
0	66	0	1	17.3	0	0	36.7	0	0	16.11	77.65	10.09	18.12	1.5	6.73	2.48	1.41	4.89	44.93	133	180	11.74	32.36	18	25	16.86	93	2.21	3.4	1	0
0	65	0	0	28.9	1	0	36.5	0	0	13.64	73.93	14.49	9.72	1.05	13.8	6.44	0.14	5.29	44.59	129	299	12.03	28.57	27	50	11.21	106	2.44	12.9	1	0
0	77	0	0	49.6	1	0	38.1	1	0	13.72	76.05	11.62	6.32	1.26	9.22	6.49	0.26	5.49	39.41	112	280	11.21	30.81	32	9	10.54	109	2.32	10.8	1	1
0	76	0	0	5.9	1	1	38.1	0	0	8.72	79.56	11.56	11.05	2.89	4	8.39	0.32	3.15	36.05	136	297	12.12	26.55	18	36	22.15	119	2.34	7.1	0	0
0	64	0	0	26.2	1	0	36.3	0	0	13.9	70.75	11.13	18.24	1.39	8.01	9.51	0.8	4.5	46.03	95	341	12.18	34.41	52	26	12.91	103	2.31	16.8	1	0
0	66	0	0	13	0	1	36.5	0	0	12.27	71.43	12.56	12.76	1.28	9.81	4.87	0.8	4.57	34.98	139	193	10.29	33.57	35	35	9.35	76	2.39	6.7	0	1
0	65	0	0	50.8	1	0	36.3	0	0	15.78	67.85	9.65	10.03	0.71	13.59	3.91	0.71	5.48	39.27	108	309	9.23	27.6	29	2	15.59	91	2.31	8.7	1	0
0	65	1	0	45	1	0	36.6	0	0	10.98	75.53	4.92	2.46	1.89	2.6	5.97	0.51	5.65	41.62	136	256	10.14	29.08	45	9	6.67	96	2.37	5.7	1	0
0	74	1	0	38.8	1	1	37.5	0	0	12.88	90.1	11.85	10.42	1.59	7.45	6.15	0.71	4.76	45.44	137	333	12.43	31.72	10	34	10.64	74	2.37	9.9	0	0
0	70	1	0	26.9	0	0	37.2	1	0	7.84	84.56	7.03	10.95	3.35	2.1	10.42	0.51	4.18	41.4	77	296	13.31	31.5	18	25	12.24	83	2.23	8.9	1	0
0	66	1	1	25.6	1	0	36.7	0	0	12.83	76.43	11.27	5.52	0.98	11.5	6.36	0.55	3.59	39.89	135	273	13.09	35.17	27	42	14.31	65	2.38	10.1	0	0
0	72	1	0	65.1	1	0	37.4	0	0	11.78	85.94	16.6	8.74	1.76	9.43	2.61	0.46	4.53	47.31	95	263	12.71	31.96	34	19	15.94	79	2.34	5.5	1	1
0	71	1	0	41	1	0	37.2	1	0	12.03	85.54	11.56	6.61	2.17	5.33	6.35	0.75	3.31	42.34	137	263	12.42	34.31	32	30	12.86	106	2.41	14.3	0	0
0	72	1	0	31.1	0	0	37.4	0	0	9.17	88.9	16.01	16.37	2.58	6.21	3.95	0.9	4.39	40.63	145	220	11.9	36.55	30	25	12.98	73	2.31	5.8	0	0
0	73	1	0	26.5	1	1	37.7	0	0	3.17	90	9.06	5.35	1.56	5.81	5.81	0.75	4.5	46.66	109	261	12.48	35.8	8	35	11.73	84	2.08	11.1	1	1
0	82	1	1	41	0	0	38.1	0	0	9.17	79.65	8.86	6.9	1.34	6.61	3.5	0.26	4.54	37.03	147	216	10.75	32.55	58	41	14.63	75	2.42	10.8	1	0
0	76	0	1	44.3	1	1	37.8	0	0	15.05	73.4	11.56	6.54	3.94	2.93	5.88	0.81	4.52	41.58	131	219	9.98	28.16	45	16	14.7	83	2.18	15.9	0	0
0	65	1	1	46.6	0	0	36.4	0	0	11.97	52.76	9.21	20.23	1.79	5.15	7.13	0.84	5.39	35.76	133	188	10.83	34.3	31	38	13.58	80	2.44	6.7	1	0
0	68	1	0	74.7	0	0	36.8	0	0	11.05	76.85	11.56	19.95	3.28	3.52	6.39	0.51	5.32	43.22	124	279	10.12	27.23	15	28	16.54	72	2.29	14.7	1	1
0	71	0	0	17.2	1	1	37.5	0	0	16.46	88.48	9.39	5.32	2.32	4.05	5.93	0.74	3.78	45.12	95	112	13.69	27.14	24	18	14.04	92	2.2	7.9	0	0
0	69	1	0	4	0	0	36.9	0	1	17.83	78.43	13.98	10.09	3.61	3.87	6	0.26	5.04	35.17	97	174	13.65	28.83	43	26	16.58	70	2.38	13.8	1	0
0	67	0	0	51	1	0	37	0	0	11.51	80.96	13.13	17.07	2.3	5.71	6.56	0.94	4.46	39.1	92	211	14.31	27.02	33	37	9.51	111	2.31	11.1	0	1
0	70	1	1	5.1	0	0	37	0	0	14.34	81.56	12.19	1.19	1.57	7.76	4.55	0.36	4.56	43.52	96	313	11.78	32.99	28	7	16.34	84	2.19	9.4	1	0
0	70	0	1	32.3	1	1	37	1	0	12.43	82.53	13.5	15.44	1.73	7.8	5.82	0.81	5.03	31.73	132	284	10.41	24.8	25	20	15.84	77	2.16	15.9	0	0
0	72	0	0	32.6	1	0	37.2	0	0	3.34	83.85	8.91	8.67	0.64	13.92	5.9	0.38	4.95	42.32	135	297	10.86	34.59	19	8	9.67	110	2.25	10.1	1	0
0	66	0	1	27	1	0	36.5	0	0	10.54	72.05	11.76	20.26	1.57	7.49	5.16	1.09	4.38	43.3	138	148	11.54	29.21	33	40	14.84	80	2.45	6.5	1	0
0	71	1	1	16.2	1	1	37.4	1	1	16.45	86.53	6.34	12.68	2.93	2.16	4.04	0.46	5.38	41.14	145	189	9.51	28.58	23	28	15.32	87	2.31	7.9	0	0
0	75	1	0	55.6	1	0	37.9	0	0	13.98	74.75	13.87	14.04	1.47	9.44	6.38	0.91	5.23	40.95	133	261	12.37	30.95	10	22	15.63	86	2.34	8.1	0	1
0	72	1	0	27.4	1	0	37.5	0	0	16.12	88.74	14.43	10.88	2.28	6.33	5.42	1.08	5.02	50.81	144	255	14.75	30.49	30	23	20.76	79	2.37	13.5	0	0
0	73	0	0	15.6	0	1	37.4	0	0	12.11	87.54	11.31	12.71	0.82	13.79	5.5	0.89	4.99	40.68	140	207	15.89	32.47	18	23	17.48	64	2.33	19	1	0
0	69	0	1	45.9	0	0	37.1	0	0	12.25	82.67	11.56	3.79	1.11	10.41	7.12	0.94	3.8	46.07	80	192	14.08	33.76	43	24	16.38	66	2.26	9.9	0	0
0	71	1	0	32.4	1	0	37.2	0	0	15.67	84.32	11.38	11.17	1.7	6.69	2.45	0.62	5.07	43.34	145	238	16.71	36.05	45	30	12.19	101	2.41	15	1	0
0	68	0	1	37.2	1	1	37	1	0	16.95	79.64	5.97	17.21	0.94	6.35	4.87	0.22	5.32	34.64	135	211	13.04	32.96	29	38	9.46	104	2.38	6.6	0	1
0	76	0	0	43.5	1	0	38	0	0	2.9	75.57	4.76	6.69	1.7	2.8	4.02	0.53	6.05	40.65	139	201	9.45	32.37	30	49	18.05	87	2.41	12.7	1	0
0	65	1	1	19.1	0	0	36.6	1	0	15.49	73.67	11.52	21.87	2.18	5.28	4.17	1.36	4.21	34.52	83	154	10.75	33.58	19	42	14.25	84	2.33	6.4	1	0
0	69	0	0	8.4	1	1	37.1	0	0	14.97	84.43	15.1	8.88	1.74	8.68	4.66	0.8	5.65	36.91	136	202	13.81	28.38	36	18	9.73	74	2.49	13.6	1	0
0	65	0	0	51	1	0	36.3	0	0	9.2	69.75	6.4	17.98	1.92	3.33	5.01	0.48	4.59	46.06	108	161	13.82	26.74	32	37	12.65	75	2.47	14.7	0	0
0	67	0	1	28.5	0	0	36.8	0	0	13.41	76.32	11.62	22.18	1.28	9.08	4.7	1.41	4.99	37.05	110	152	12.24	26.5	36	45	18.84	121	2.31	8.5	0	0
0	65	0	0	36.6	1	0	35.9	0	0	15.01	63.67	11.56	7.01	1.87	6.18	6.2	0.72	6.46	43.1	97	199	12.57	29.54	37	27	16.35	94	2.33	17.6	1	0
0	75	1	0	21.7	0	0	37.8	0	0	16.42	74.95	11.56	4.09	1.84	6.28	3.95	0.59	4.97	33.63	93	199	13.25	32.88	35	27	11.11	87	2.32	10.8	0	0
0	71	1	1	37.7	1	1	37.3	0	0	11.75	85.43	14.94	6.37	2.49	6	6.61	0.55	6	44	133	174	10.72	29.56	41	5	15.08	108	2.44	14.2	1	0
0	80	1	1	5.1	1	0	37.2	0	0	7.55	82.73	8.71	17	1.61	5.41	4.72	0.67	5.4	42.02	142	242	15.22	28.36	30	25	10.98	68	2.38	8.5	0	0
0	74	1	1	9.4	1	0	38	1	1	18.78	71.37	10.84	10.68	1.07	10.13	2.35	1.36	4.52	46.4	139	250	16.67	27.37	23	30	17.95	116	2.34	9.8	1	1
0	68	1	1	32.6	1	1	36.8	0	0	8.82	79.47	8.21	16.53	3.45	2.38	5.41	0.33	4.39	49.98	97	104	11.72	27.5	18	25	17.87	116	2.46	18.6	0	0
0	70	1	1	8.4	0	0	37.4	1	0	16.9	85.74	14.38	14.83	1.2	11.98	4.22	1.3	5.05	31.73	141	290	14.28	31.9	35	25	19.85	82	2.47	3.9	1	0
0	70	1	0	19.4	1	0	37	0	0	9.87	82.35	7.37	11.2	1.04	7.09	6.43	1.29	3.78	36.03	137	224	11.06	31.66	18	29	17.99	85	2.4	16.9	0	1
0	75	1	0	44.3	0	1	37.6	0	1	17.69	91.85	17.24	13.75	2.26	7.63	4.96	1.26	5.84	36.82	137	199	12.42	29.17	30	1	11.95	95	2.46	4	1	0
0	71	0	1	63.8	0	1	37.2	0	0	13.71	87.57	4.96	8.65	1.28	3.88	5.54	0.81	5.82	40.05	142	263	13.17	35.44	18	31	8.73	85	2.34	10	0	0
0	71	1	1	44.7	1	1	37.3	1	0	6.89	85.74	11.31	16.96	1.46	7.75	7.36	0.26	5.15	43.2	138	138	12.03	28.4	38	34	16.78	87	2.13	8.1	0	0
0	85	0	1	26.3	1	1	36.4	0	0	9.08	71.18	10.79	1.63	1.83	5.9	4.86	1.38	5.01	39.52	80	253	11.68	27.46	48	4	16.79	84	2.45	6.7	1	0
0	74	0	0	45.9	1	1	38	0	0	10.48	73.05	9.82	9.63	1.4	7.01	3.3	0.97	5.25	43.95	87	176	14.16	33.31	20	46	7.77	123	2.36	17.8	0	0
0	67	1	0	25.6	1	0	36.7	1	0	8.49	77	16.48	13.99	1.45	11.37	6.21	1.65	5.55	41.48	135	198	13.22	34.96	44	42	16.53	62	2.29	10.3	1	0
0	71	1	1	11.9	1	1	37.4	0	0	6.77	87.17	18.41	10.65	2.2	8.37	2.47	1.19	4.94	45.44	139	215	13.36	27.27	54	27	13.72	111	2.38	9.6	0	0
0	71	1	0	36.2	0	1	37.1	0	0	9.78	83.36	9.84	10.09	1.24	7.94	4.19	0.79	4.44	40.42	105	218	13.35	34.63	47	35	13.13	108	2.3	6.5	1	0
0	70	1	0	87.4	0	0	37.4	1	0	14.36	83.96	17.76	10.99	1.36	13.06	10.26	0.88	4.58	48.57	93	266	11.6	31.76	28	3	16.23	97	2.27	11.7	0	1
0	66	0	1	9.1	0	0	36.7	0	0	7.83	78.4	17.14	9.54	1.8	9.52	3.12	0.1	4.37	48.47	105	254	13.01	33.53	35	43	18.09	61	2.35	11	0	0
0	72	0	0	36.8	0	1	37.4	1	0	12.18	88.8	4.05	5.42	1.04	3.89	2.56	1.7	4.59	38.67	130	230	11.14	23.89	20	9	12.45	84	2.26	11	1	1
0	65	1	0	66.1	1	1	36.5	0	0	12.5	75.54	11.56	15.48	1.47	7.86	3.92	0.8	4.81	39.72	131	220	12.62	30.35	35	40	16.15	106	2.28	8.1	0	1
0	69	1	0	48.2	0	1	36.9	0	0	14.86	79.5	9.16	6.64	0.88	10.41	5.01	0.27	5.49	41.89	82	248	12.4	36.67	20	9	8.03	83	2.48	11.9	0	1
0	65	0	0	7	1	0	36.7	0	0	9.77	76.06	11.42	2.38	1.94	5.89	6.15	1.45	5.41	39.29	141	232	11.95	32.77	11	19	17.27	114	2.28	15.3	1	1
0	65	0	0	18.1	1	1	36.7	0	0	9.04	77.54	15.17	14.03	2.93	5.18	3.8	0.47	5.85	44.36	136	212	11.2	33.59	12	15	15.93	67	2.22	10.9	0	0
0	68	1	0	37	1	0	37	0	0	10.71	82.74	13.39	14.74	1.93	6.94	7.65	0.72	4.55	40.56	147	302	10.7	31.2	39	34	13.91	86	2.18	7.2	1	0
0	69	1	0	45	0	0	37	0	0	12.29	81.3	14.94	11.04	1.36	10.99	6.88	0.82	6	45.75	129	308	11.65	31.19	19	25	14.49	126	2.47	13.8	0	0
0	69	1	1	14.9	0	1	37	0	1	18.93	80.7	16.59	11	2.27	7.31	9.03	1.09	4.95	42.72	135	274	13.44	32.29	30	23	5.5	87	2.37	8.4	0	0
0	65	1	1	8	1	0	36.2	0	0	18.17	69.35	11.46	12.5	1.38	8.3	7.91	0.28	5.03	38.7	143	249	11.31	36.59	5	49	16.9	103	2.3	11.9	1	0
0	65	1	1	25.5	1	0	36.5	1	0	14.77	72.75	15.44	10.69	1.87	8.26	2.52	0.32	5.28	50.86	138	212	13.46	26.53	48	19	10.78	110	2.41	8.9	0	0
0	75	1	1	28.2	0	1	37.7	0	1	18.34	72.54	0.67	6.11	1.2	0.56	5.8	0.48	4.33	45.44	100	187	9.61	33.7	36	8	14.96	126	2.42	8.3	0	0
0	74	0	0	58	1	1	37.5	0	0	15.43	90.36	1.75	6.8	1.82	0.96	4.29	0.94	5.57	35.55	143	215	11.67	32.17	34	13	12.31	77	2.03	9.2	1	0
0	70	1	0	56.9	0	1	37.2	1	0	14.36	84.8	12.16	20.28	2.19	5.55	7.55	0.25	4.85	38.54	141	192	13.51	30.11	47	45	8.42	119	2.24	10.7	0	0
0	72	0	0	6	0	1	37.3	0	0	13.55	86.65	12.09	11.03	1.47	8.22	5.87	1.12	5.18	33.39	133	279	9.9	33.94	12	6	18.14	85	2.31	12.7	0	0
0	74	0	1	40.4	0	0	37.6	0	0	9.23	91.85	16.45	13.16	1.62	10.15	6.75	1.14	4.75	43.79	147	327	11.58	30.19	34	17	14.22	84	2.57	13.9	1	1
0	76	1	0	15.8	1	1	38.1	0	0	9.7	88.43	11.56	16.75	1.67	6.92	6.33	0.9	6.06	46.24	140	208	17.16	30.62	17	44	20.23	85	2.51	5.9	0	1
0	79	1	0	57.4	1	0	38.5	0	0	16.27	82.96	11.56	11.4	1.06	10.91	6.09	0.26	5.13	38.28	82	223	14.51	34.14	36	14	15.69	57	2.33	12.7	0	0
0	69	0	0	12.7	1	1	36.9	0	0	8.34	80.05	9.22	6.06	2.74	3.36	4.89	0.59	5.88	35.37	102	219	11.24	26.95	6	25	11.83	89	2.45	11.3	0	0
0	74	0	1	38.2	1	0	37.7	0	1	16.67	73.76	9.45	5.91	0.94	10.05	6.43	0.57	5.21	44.8	139	264	13.81	34.77	23	24	17.27	86	2.3	13.8	0	0
0	75	1	1	20.3	0	1	37.7	0	0	9.45	71.64	11.56	3.97	1.15	10.05	4.17	0.7	3.81	44.62	93	253	12.54	26.88	20	48	3.07	111	2.44	15.9	1	1
0	69	0	0	41.5	1	1	36.9	1	0	13.33	81.65	8.6	9.18	1.06	8.11	5.01	0.71	4.49	37.29	101	343	12.41	33.31	14	20	18.06	75	2.41	8.6	1	0
0	66	0	0	40.9	0	1	36.7	0	0	12.04	76.6	9.91	9.79	1.66	5.97	6.67	0.68	5.38	43.37	149	322	13.84	30.27	18	20	19.62	81	2.3	12.1	1	0
0	65	0	1	51.8	0	1	36.3	0	0	16.26	69.34	11.56	9.74	1.48	7.81	5.72	0.45	6	40.63	132	258	10.98	30.33	20	19	13.15	69	2.28	8.5	1	1
0	71	1	0	20.8	0	0	37.2	0	0	16.61	84.76	11.65	25.11	1	11.65	6.63	0.62	5.84	38.23	134	209	13.61	24.41	21	34	17.32	85	2.32	10.6	0	0
0	75	1	1	7.6	1	1	37.8	0	0	12.92	83.3	15.83	15.86	0.57	27.77	5.19	1.09	6.64	39.12	139	200	12.59	34.36	19	36	18.62	96	2.46	5.2	1	0
0	73	0	0	12.6	0	0	37.7	0	0	12.31	89.54	15.2	18.61	1.73	8.79	7.14	0.1	4.26	38.7	139	109	12.02	23.38	54	19	18.06	86	2.37	11.3	0	1
0	70	1	0	47.9	1	1	37.2	0	0	11.39	82.7	8.33	17.7	1.5	5.55	3.29	1.4	5.81	47.01	129	183	11.75	33.26	24	43	16.92	69	2.19	8.8	0	0
0	65	1	0	13.8	1	1	36.7	0	0	10.91	62.5	18.65	12.64	1.82	10.25	7.15	0.15	5.3	42.36	139	240	12.42	27.96	23	35	11.51	102	2.47	10.8	0	0
0	69	0	0	10.8	0	0	37.1	0	0	13.81	82.54	4.63	7.04	1.38	3.36	5.63	1.43	3.72	37.44	87	258	11.75	29.18	43	8	7.79	119	2.46	6.5	0	1
0	70	1	1	23	1	1	37.3	0	0	14.73	86.6	14.51	25.78	2.05	7.08	8.33	1.41	4.45	41.89	105	243	13.01	28.08	31	6	10.3	80	2.48	14.1	1	0
0	70	0	0	4.7	1	1	36.8	0	0	13.48	77.35	11.56	8.24	2.11	5.48	3.22	0.6	3.97	41.24	151	120	13.45	23.12	34	35	16.51	93	2.39	8.2	0	0
0	70	0	1	30.8	0	0	37.3	0	0	11.22	82.76	5.43	9.76	0.75	7.24	9.18	0.48	5.69	36.96	133	174	13.72	33.78	30	32	13.6	85	2.47	8.4	0	1
0	66	1	0	50.9	0	1	36.6	0	0	11.4	74.86	12.04	19.25	1.85	6.51	5.07	0.81	5.32	39.19	143	269	11.51	29.26	21	15	8.11	90	2.29	6.3	1	0
0	73	0	1	15.2	1	0	37.3	0	0	15.25	87.05	1.73	8.04	1.38	1.25	4.21	0.24	4.57	43.5	95	302	12.56	30.14	27	16	15.17	89	2.27	10.5	0	0
0	69	1	0	3.1	0	1	37.2	0	0	11.19	79.54	8.36	6.19	2.19	3.82	9.34	0.55	5.47	39.4	146	224	10.69	30.77	34	46	19.56	84	2.49	6.3	0	1
0	74	0	1	45.6	1	1	37.6	0	0	12.33	91.53	11.54	13.64	1.58	7.3	3.23	0.71	5.06	43.73	103	269	17.36	35.86	41	43	12.04	109	2.08	8.9	1	0
0	65	0	0	15.3	0	0	36.1	0	0	8.45	67.63	9.42	3.1	3.97	2.37	5.29	0.92	5.15	45.69	148	254	11.74	36.64	24	30	13.68	85	1.98	7.9	0	0
0	69	1	1	28.3	1	1	37.1	0	0	9.85	82.62	4.17	2.03	1.19	3.5	3.57	1.43	4.3	39.22	138	243	12.42	29.35	42	18	14.14	81	2.25	5.4	1	0
0	75	0	1	28.7	0	1	37.9	0	0	16.36	67	10.87	18.58	1.19	9.13	7.27	0.88	6.6	39.02	130	364	11.93	28.25	40	27	15.45	86	2.21	16.1	0	1
0	65	0	0	26.5	0	0	36.6	0	1	18.01	75.5	9.27	15.18	1.73	5.36	2.87	0.5	5.99	48.12	147	182	14.02	34.55	24	28	8.99	108	2.13	12.6	0	1
0	69	1	1	11.3	1	1	37.2	0	0	13.98	82.3	9.19	1.19	1.44	6.38	6.02	0.46	5.34	34.73	113	353	13.99	31.34	33	11	12.64	87	2.36	10.8	1	0
0	73	1	0	15.7	0	0	37.6	0	0	15.88	90.7	17.16	12.39	0.76	22.58	4.26	0.53	4.91	35.27	101	196	15.42	36.34	40	32	13.14	82	2.44	11.1	0	0
0	78	1	1	38.6	0	0	37.7	0	0	4.46	72.3	15.73	27.51	1.66	9.48	8.59	0.26	5.15	37.5	132	224	14.07	30.05	44	19	11.55	126	2.34	15.1	0	1
0	75	1	1	40	1	1	37.7	0	0	8.75	68	5.83	26.33	1.8	3.24	7.74	0.75	3.87	43.4	135	252	12.21	36.22	25	35	11.43	101	2.26	15.2	0	1
0	69	1	0	6.8	0	1	36.7	0	0	15.75	78.2	17.79	3.55	1.41	12.62	6.65	1.42	4.39	36.82	107	238	13.18	31.96	22	18	18	117	2.39	9.9	0	0
0	74	1	0	16	0	1	37.6	0	0	12.61	90.5	11.82	20.64	1.17	10.1	5.02	0.65	5.96	37.55	117	329	11.87	31.74	32	8	13.72	85	2.14	9.4	0	0
0	69	1	0	43.2	1	0	37.1	0	0	7.65	82.3	8.36	16.66	1.94	4.31	4.44	1.49	5.07	44.1	112	156	11.79	33.73	52	24	17.14	85	2.31	13.6	0	0
0	73	0	0	4.9	0	1	37.7	0	0	15.05	87.67	9.58	4.26	1.73	5.54	5.68	0.7	5.49	42.6	130	292	12.03	35.52	25	10	18.87	95	2.44	12.4	0	0
0	68	0	1	11.9	0	0	36.8	0	0	12.07	79.83	11.56	24.84	0.56	20.64	2.87	0.38	5.12	40.26	146	226	10.75	36.82	47	17	6.18	49	2.26	11.8	1	0
0	73	1	0	8.8	0	0	37.8	0	0	11.54	90.62	19.73	1.83	1.62	12.18	9.36	0.44	4.92	41.37	139	291	9.98	30.52	31	20	16	110	2.17	10.4	0	0
0	70	1	0	14.8	1	0	37.3	0	0	14.51	86.93	11.87	36.38	2.9	4.09	4.88	0.25	4.01	39.94	93	177	12.37	33	32	6	17.51	95	2.26	14.7	1	0
0	69	1	0	15.3	1	1	37	0	0	12.56	84.32	8.72	15.76	1.46	5.97	5.25	0.68	5.07	35.78	92	256	12.8	31.31	30	17	17.66	126	2.17	14.7	1	0
0	70	1	0	14.1	1	1	37.3	0	0	9.86	83.05	11.31	8.5	0.35	32.31	8.75	1.06	4.58	42.61	142	303	11.35	32.34	26	37	21.55	92	2.32	14	0	0
0	74	1	1	22.2	1	1	37.7	0	0	4.2	90.46	12.32	10.08	0.74	16.65	6.6	1.09	5.17	39.78	133	193	12.42	29.78	58	19	17.55	95	2.39	11.3	0	0
0	69	1	0	23.7	0	0	37	0	0	15.67	82.55	11.56	6.9	0.68	17	4.25	1.03	5.3	37.39	142	212	12.4	29.13	34	32	16.72	77	2.43	12.4	0	0
0	78	1	0	39.2	1	1	38.3	0	0	4.5	80.67	11.91	20.77	0.66	18.05	2.32	0.3	4.78	45.17	137	335	12.1	30.32	23	22	15.91	72	2.28	7	0	1
0	69	1	0	48.4	0	1	37.2	0	0	15.26	82.37	11.56	4.05	1.25	9.25	5.67	1.23	5.01	43.02	144	133	11.8	24.41	30	37	13.37	86	2.24	11.2	0	0
0	77	1	1	16.8	1	0	37.9	0	0	11.71	74.32	6.61	7.27	2.8	2.36	5.62	0.62	5.86	43.74	132	221	12.42	33.4	21	53	7.81	67	2.19	19	0	0
0	84	1	0	27.5	0	0	37.7	0	0	10.54	72.05	3.99	2.6	1.29	3.09	5.58	1.25	4.79	43.12	115	212	13.31	31.92	30	9	13.08	104	2.38	7.8	0	1
0	66	1	0	33.5	0	0	36.9	0	0	13.68	77.64	17.79	16.4	1.22	14.58	4.64	1.2	4.4	43.57	139	223	12.33	26.68	40	32	17.24	93	2.09	9.5	0	0
0	89	0	0	32.9	1	1	37.1	0	0	16.4	80.57	11.56	22.06	2.18	5.3	6.61	0.8	4.61	46.59	118	167	12.33	33.98	17	55	8.89	114	2.21	15.5	1	0
0	73	0	0	15.1	0	0	37.5	0	0	13.38	88.05	19.31	16.65	1.22	15.83	5.73	0.14	5.41	30.9	136	265	12.42	29.41	16	26	12.74	117	2.27	9.8	0	0
0	82	1	1	9.7	1	0	37.6	0	1	17.02	87.47	23.03	14.68	0.97	23.74	1.79	1.24	4.67	41.01	137	203	10.05	34.63	56	19	15.1	112	2.28	13	1	1
0	70	0	0	24.9	1	1	37.2	0	0	10.36	81.05	10.07	6.18	1.02	9.87	8.19	1.33	4.71	36.31	141	176	12.09	27.35	53	37	12.24	78	2.23	10.4	0	0
0	73	1	0	13.2	1	0	37.3	0	0	12.15	85.73	15.75	9.86	1.15	13.7	6.76	1.38	5.86	37.39	110	139	13.17	38.71	29	27	17.43	96	2.14	8.1	0	0
0	65	1	0	54.1	1	0	36.3	0	0	10.58	70.17	10.48	9.17	2.65	3.95	8.83	0.22	5.04	38.04	130	310	12.68	33.2	43	32	16.3	89	2.53	12.8	0	0
0	75	1	0	60.7	0	0	37.8	0	0	14.39	74.95	22.64	10.06	0.85	26.64	2.62	0.96	4.62	41.2	141	219	12.93	35.82	52	37	11.99	79	2.33	6.2	0	0
0	77	1	0	45.5	0	0	36.8	0	0	12.1	79.46	7.49	5.44	0.68	11.01	4.32	0.17	4.83	35.77	140	217	11.9	29.82	25	30	21.54	138	2.32	11.1	0	0
0	75	1	0	26.5	0	1	37.8	0	0	8.47	91.04	19.31	19.69	0.76	25.41	4.2	1.51	6	41.81	140	223	13.32	32.1	15	6	16.63	60	2.36	10.9	0	1
0	74	1	0	12.5	0	1	37.9	0	0	8.51	74	12.52	5.57	0.73	17.15	2.94	0.44	5.25	48.51	144	232	11.51	31.12	15	11	14.02	77	2.33	8.3	0	0
0	68	1	0	20.4	1	0	37	0	0	9.6	80.83	13.35	11.97	0.78	17.12	7.67	0.56	3.94	36.91	97	241	12.47	29.24	30	36	18.11	101	2.17	7.5	0	0
0	70	1	0	48.3	0	0	37.3	0	0	14.4	84.42	3.22	13.07	0.58	5.55	2.34	0.41	5.1	42.06	135	169	10.54	29.22	64	4	8.3	84	2.28	14.6	1	1
0	72	1	0	23	1	1	37.7	0	0	8.09	89.9	7.88	2.27	2.6	3.03	4.42	0.39	5.35	41.16	129	143	14.28	31.24	40	16	15.44	92	2.48	11	0	0
0	76	1	0	18.9	0	0	38	0	0	12.36	77.75	10.45	19.92	1.04	10.05	9.48	0.26	4.19	49.2	140	252	12.84	32	20	35	16.91	75	2.18	11.6	1	0
0	81	0	0	10	0	0	37.3	0	0	12.63	87.58	13.7	26.11	1.13	12.12	6.85	0.35	5.15	48.56	143	253	14.16	30.67	19	8	11.86	85	2.39	12.6	0	0
0	68	0	0	38.4	0	0	36.9	0	0	18.2	81.96	12.69	15.03	2.6	4.88	5.44	0.79	5.01	35.56	132	308	13.65	39.96	20	4	7.47	103	2.46	5.1	0	1
0	70	1	0	18.9	0	1	37.4	0	0	12.58	88.43	7.13	6.1	0.76	9.38	6.44	0.69	5.97	40.1	142	315	12.59	25.39	36	12	16.03	85	2.51	12.4	1	0
0	67	1	0	25.9	1	1	37	0	0	10.43	78.06	7.51	15.22	1.35	5.56	3.44	0.64	4.45	34.22	130	320	12.41	31.02	22	43	7.88	86	2.34	15	0	0
0	63	0	1	31.4	0	1	36.2	0	0	15.7	70.65	11.55	3.49	1.06	10.9	2.93	0.7	6.01	35.29	140	229	14.58	33.2	38	35	21.17	93	2.41	8.7	0	0
0	71	0	0	32	0	0	37	0	0	10.51	82.84	13.39	12.93	1.7	7.88	6.92	1.27	5.47	40.8	111	242	12.82	35.14	32	21	16.31	118	2.49	4.1	0	0
0	74	1	0	7.2	1	0	37.5	0	0	12.4	87.43	11.56	13.69	1.25	9.25	3.96	0.27	4.92	46	139	177	14.91	30.57	62	16	9.89	108	2.41	14.8	1	0
0	65	1	0	21.7	0	1	36.3	0	0	14.41	71.96	10.37	9.05	1.42	7.3	6.16	0.43	6.13	46.16	126	328	13.31	34.8	34	23	19.94	129	2.02	7.3	0	0
0	71	1	0	23.6	0	0	37.3	0	0	12.54	85.5	12.56	10.35	1.04	12.08	2.34	1.93	5.14	33.03	109	269	10.62	33.26	15	10	12.31	107	2.23	15.2	0	0
0	71	0	0	25.3	1	1	37.4	0	0	10.87	86.43	10.18	13.17	1.35	7.54	6.09	1.37	4.88	41.5	139	276	12.2	35.78	46	36	11.42	87	2.48	5.8	0	0
0	71	1	0	47.2	0	0	37.3	0	0	10.07	84.64	9.27	2.78	1.67	5.55	4.45	0.54	4.23	41.37	130	302	14.69	24.79	28	22	11.96	27	2.56	14.4	0	0
0	74	0	0	40.8	0	1	37.9	0	0	15.33	71.37	6.77	1.52	1.29	5.25	3.81	1.2	4.96	37.03	92	148	10.66	35.9	26	22	21.25	87	2.41	11	0	0
0	70	0	0	43.7	1	0	37.2	0	0	14.91	86.84	14.24	19.64	1.59	8.96	7.1	1.08	5.03	37.64	141	175	11.83	27.53	38	18	10.87	57	2.32	7.4	0	0
0	72	1	0	13.5	0	1	37.7	0	0	10.3	90.32	6.96	1.58	1.01	6.89	7.75	0.43	4.84	42.17	136	199	10.73	31.26	35	22	17.89	106	2.13	18.9	0	1
0	82	1	0	52.4	0	0	37.2	0	0	14.72	85.85	12.09	13.46	1.98	6.11	5.93	0.9	5.59	32.33	129	251	11.31	29.45	35	44	11.91	68	2.56	8.4	0	0
0	86	0	0	56.1	0	1	36.6	0	0	12.75	75.5	14.65	1.37	1.68	8.72	9.54	0.31	4.24	40.32	141	242	9.61	31.65	54	8	13.32	81	2.26	11	0	0
0	85	1	0	49.3	1	1	36.7	0	0	13.34	72.37	11.56	2.8	1.61	7.18	6.57	1.85	6.04	42.57	142	314	10.9	29.01	17	4	13.93	91	2.59	11.4	0	0
0	66	0	1	45.8	0	1	36.5	0	0	12.1	71.63	7.29	2.11	1.22	5.98	6.51	0.48	4.56	46.04	92	327	10.23	22.74	44	26	18.65	109	2.31	12.2	1	0
0	78	0	0	17	1	1	38.2	0	0	9.45	47.75	13.84	15.63	2.17	6.38	5.95	1.12	5.36	44.47	112	218	12.53	35.26	17	24	12.96	86	2.31	9	0	0
0	82	1	0	46.1	0	0	37.4	0	0	12.17	89.42	13.37	20.2	1.72	7.77	4.62	0.95	5.76	36.8	135	308	9.89	30.16	11	25	9.54	71	2.1	10.3	0	0
0	73	1	0	45	0	1	37.6	0	0	18.17	71.86	11.11	14.41	1.88	5.91	5.42	1.1	4.62	44.55	143	289	12.85	28.26	33	23	12.15	100	2.47	14.3	1	0
0	77	0	1	39.2	1	1	38.2	0	0	9.03	89.84	8.57	22.81	2.12	4.04	3.63	0.44	6.19	46.43	73	261	10.48	29.62	33	29	14.19	40	2.39	13.9	1	0
0	68	0	0	26.7	1	1	36.9	0	0	16.69	79.57	10.21	22.28	1.2	8.51	5.18	0.46	4.4	49.05	122	166	13.04	30.22	5	44	17.31	70	2.37	11.9	0	0
0	71	1	0	27.9	0	0	37.3	0	0	10.02	86.37	3.49	9.8	2.38	1.47	6.2	0.4	5.47	49.31	140	160	12.95	36.45	29	29	12.76	63	2.37	11	0	0
0	68	0	0	13.1	0	0	37.1	0	0	14.24	80.54	11.53	4.86	1.15	10.03	3.47	1.37	4.23	43.05	146	256	10.4	32.36	24	17	13.06	93	2.45	8.7	0	0
0	68	1	0	14.7	1	0	36.8	0	0	16.09	77.68	10.79	17.56	1.15	9.38	9.91	0.46	5.01	39.13	137	159	13.38	29.55	30	26	9.66	64	2.42	5.4	0	0
0	73	1	0	19.5	1	0	37.6	0	0	14.69	72.53	10.63	15.87	1.78	5.97	3.42	1.43	5.36	36.17	107	305	13.44	34.56	24	22	14.66	61	2.48	11	0	0
0	72	0	0	20.8	0	0	37.7	0	0	15.35	61.63	11.56	8.12	1.47	7.86	3.76	0.69	4.91	34.17	135	221	12.98	28.82	18	29	13.94	85	2.28	10.2	0	0
0	68	1	0	20.4	0	0	37	0	0	9.4	78.58	9.9	14.88	1.47	6.73	5.65	1.3	4.8	38.45	100	164	11.57	29.88	27	20	11.67	94	2.3	8.6	0	0
0	70	0	0	9.4	0	1	37.6	0	0	16.55	88.68	11.56	15.55	0.54	21.41	8.08	0.64	4.03	45.31	96	156	11.96	29.62	34	10	14.46	72	2.38	13.2	1	0
0	72	1	0	35.4	0	0	37.3	0	1	18.28	84.67	11.5	20.92	1.15	10	4.39	0.74	4.42	43.7	110	322	13.33	31.48	31	25	21.83	92	2.33	16.3	0	0
0	65	0	0	12.5	0	1	35.5	0	0	6.66	58.38	11.2	10.52	1.43	7.83	7.69	1.31	4.07	47.84	79	241	14.28	30.88	43	40	18.35	120	2.45	1.1	0	0
0	72	1	0	18.2	1	0	37.2	0	0	13.79	85.74	6.15	5.04	1.49	4.13	3.9	1.02	5.86	41.17	133	250	12.69	30.3	57	14	9.25	103	2.14	10.5	0	0
0	72	1	0	46.9	0	0	37.3	0	0	7.71	86.48	11.7	8.44	1.78	6.57	2.85	0.75	5.66	46.3	138	254	12.42	31.28	53	26	19.18	64	2.32	17.6	0	0
0	76	0	0	50.9	1	0	37.9	0	0	14.39	66.86	11.76	4.73	1.52	7.74	8.01	0.55	5.03	47.73	75	282	15.83	30.97	20	45	7.25	65	2.43	7.3	0	0
0	78	1	0	14.9	0	0	38.2	0	0	16.95	80.47	19	13.92	0.63	30.16	5.68	0.3	4.67	48.58	103	272	11.18	28.23	40	25	14.8	63	2.31	16.5	0	0
0	72	0	0	31.2	0	0	37.5	0	0	6.51	89.67	6.77	18.26	0.67	10.1	6.99	0.48	5.95	45.08	136	299	10.89	28.06	21	37	14.89	119	2.29	7.7	1	0
0	71	0	0	53.9	1	1	37.2	0	0	9.93	86.38	12.38	15.98	1.46	8.48	10.04	0.89	4.02	42.94	91	184	14.46	33.14	40	46	13.82	68	2.41	15.6	0	0
0	70	1	0	32.2	0	1	37.2	0	0	11.71	83.57	8.51	5.29	1.88	4.53	3.67	0.45	5.01	41.14	98	246	14.03	29.1	33	33	17.49	74	2.19	12.7	1	0
0	70	0	0	23.9	0	1	37.2	0	0	11.05	84.5	11.41	13.74	0.7	16.3	5.5	0.22	5.13	39.38	146	254	12.83	29.63	13	26	19.82	86	2.24	11	0	0
0	76	1	0	17.6	0	1	38.1	0	0	10.37	64	11.56	15.46	1.88	6.15	8.93	0.15	4.76	42.35	100	297	11.87	34	35	39	13.5	71	2.38	6.8	0	0
0	72	0	0	32	0	0	37.4	0	1	18.83	85.37	7	12.37	1.39	5.04	3.79	0.33	4.41	36.8	132	250	13.98	33.3	39	10	13.66	94	2.25	9.1	1	0
0	66	1	0	32.7	1	1	36.5	0	0	12.4	73.6	13.04	10.16	2.18	5.98	4.14	0.35	5.51	33.35	136	174	13.55	24.23	31	17	14.1	97	2.28	12	0	0
0	72	1	0	25.1	1	0	37.4	0	0	8.05	86.3	15.26	13.15	1.46	10.45	5.87	0.95	4.94	40.83	93	260	14.47	29.24	19	34	14.14	76	2.39	8.4	0	0
1	72	0	0	40.3	1	1	39.2	0	0	10.29	89.4	17.05	4.1	1.2	14.21	2.88	0.52	4.83	36.56	134	154	13.93	29.13	50	27	23.28	72	2.41	16.3	1	0
1	74	1	1	41.3	0	0	36.8	0	1	14.16	80.65	10.94	10.98	1.99	5.5	5.57	0.31	5.39	36.3	133	258	13.43	31.71	15	20	19.94	95	2.32	10.5	0	1
1	77	1	0	38.3	1	1	40	0	0	8.16	88.54	12.06	5.65	3.27	3.69	4.74	0.56	4.78	36.35	124	150	11.61	25.22	10	44	20.64	75	2.35	16.1	1	0
1	74	0	0	46.2	1	0	36.7	0	1	22.79	80.5	15.41	7.84	1.27	12.13	4.08	0.2	5.43	48.36	117	198	11.27	32.89	19	28	25.16	67	2.41	10.1	0	1
1	72	0	1	36.9	1	1	37.6	1	1	15.85	78.85	12.51	5.7	1.02	12.26	5.7	0.1	5.93	38.84	139	204	10.85	31.02	40	9	25.26	100	2.33	11.3	1	1
1	70	1	0	38.3	1	1	36	1	1	16.36	81.78	15.05	3.96	1.15	13.09	4.21	0.33	5.06	48.69	91	180	13.91	38.02	22	7	26.31	112	2.31	17.3	0	1
1	70	0	0	38.2	0	1	37.1	0	1	16.19	86.54	12.6	2.74	0.63	20	4.15	0.38	5.39	40.43	92	90	13.46	29.47	33	28	19.03	111	2.33	8.5	1	0
1	75	0	0	46.5	1	0	36.6	0	0	8.11	71.75	10.13	15.05	3.46	2.93	5.23	0.8	5.41	49.45	111	146	15.87	33.58	45	29	19.5	103	2.36	9.3	0	1
1	72	1	0	38.8	1	0	38.1	0	0	6.58	80.84	7.44	11.94	2.39	3.11	6.95	0.7	5.7	45.11	105	117	15.54	30.74	18	60	20.59	99	2.29	9.2	0	0
1	68	1	0	38.2	1	1	38.8	1	1	13.78	77.43	14.05	10.81	1.48	9.49	10.5	0.82	5.06	37.51	122	217	10.91	27.55	33	28	28.05	105	2.25	11.6	0	1
1	70	1	1	38.2	0	0	37.9	0	0	11.65	77.58	15.64	21.69	1.06	14.75	2.79	0.93	4.62	40.59	92	172	12.9	36.42	85	39	22.93	108	2.3	10.7	1	0
1	65	0	0	35.8	1	1	38.2	0	1	18.13	91.48	12.38	15.62	0.93	13.31	3.5	0.46	4.86	37.18	147	226	13.97	26.74	36	51	25.91	56	2.06	5.2	1	1
1	69	1	0	46.9	1	0	37.5	0	0	14.26	84.84	9.64	7.62	1.55	6.22	8.07	0.65	4.5	44.62	119	241	17.23	27.02	23	35	23.61	65	2.33	18.3	0	0
1	72	1	0	44.5	0	1	36.4	0	1	14.36	88.48	9.89	8.52	1.47	6.73	4.32	0.79	4.99	44.89	108	278	14.33	28.29	17	63	33.81	75	2.12	8.9	1	1
1	69	0	0	43.6	1	1	38.6	0	1	14.05	89.63	10.27	4.79	1.76	5.84	3.13	0.83	5.45	38.03	116	340	12.93	31.02	49	37	26.71	77	2.24	6.1	1	0
1	88	1	0	66.3	1	1	37.4	0	1	15.52	87.84	11.44	17.82	2.17	5.27	4.17	0.68	5.45	38.35	132	224	10.98	28.55	3	64	15.58	97	2.44	16	0	1
1	71	1	1	44.1	0	1	37.2	0	1	13.44	90.47	9.91	18.59	2.02	4.91	5.57	0.88	4.81	39.32	104	261	14.3	34.29	8	32	32.1	92	2.19	6	0	0
1	70	0	1	47.8	1	1	38.4	1	1	14.71	82.38	12.66	10.66	2	6.33	6.16	0.15	5.06	39.91	119	244	14.54	33.33	57	56	29.86	94	2.41	14	0	0
1	72	1	0	38.2	1	1	37.9	0	0	12.67	87.57	12.7	9.05	1.61	7.89	8.83	0.6	6.07	36.16	146	228	14.85	34.97	58	34	26.42	64	2.3	5.1	1	1
1	70	0	0	65	0	1	37.9	0	1	17.42	80.9	11.39	16.39	3.32	3.43	2.58	0.58	4.37	43.97	77	242	13.74	31.02	37	22	15.46	68	2.16	5.7	0	0
1	68	1	0	38.2	1	0	36.9	0	1	18.94	91	16.6	14.51	0.86	19.3	3.69	0.98	5.92	43.28	148	127	15.31	33.48	55	19	22.85	101	2.43	11.6	0	0
1	74	1	0	47.5	1	1	37.9	1	0	14.77	91.1	11.52	11.27	1.28	9	2.91	0.45	3.6	38.79	161	300	14.32	30.62	26	20	22.37	68	2.21	13	1	0
1	70	1	0	48.1	1	1	37	0	0	14.89	78.5	19.34	14.2	1.96	9.87	3.6	0.95	4.65	42.44	178	153	12.33	32.12	22	28	23.2	36	2.35	8.9	0	1
1	75	0	0	38.3	1	0	36.5	0	0	9.13	74.6	9.37	1.45	3.95	2.37	8.86	0.61	5.06	42.26	112	320	15.48	25.93	33	29	23.16	104	2.32	3.2	0	1
1	74	1	0	55.2	0	1	38.1	0	1	14.26	69.9	8.98	5.22	1.28	7.02	3.17	0.18	4.07	40.31	96	263	16.53	30.5	15	17	30.42	42	2.34	14.2	1	1
1	75	1	0	55.3	0	0	37.8	0	0	14.75	73.46	11.93	12.15	2.04	5.85	5.83	0.82	5.74	47.93	136	240	9.79	27.71	35	35	25.53	102	2.18	12	0	0
1	70	0	0	54.5	1	0	39.3	1	1	14.26	74.76	19.98	6.44	0.94	21.26	8.11	0.21	5.78	43.84	148	366	14.26	30.3	29	29	28.65	82	2.35	7.5	0	0
1	67	1	1	30.1	0	1	37.9	0	0	10.02	92.84	16.42	17.43	0.84	19.55	6.56	0.8	6.32	46.74	121	273	10.22	32.89	37	16	22.24	121	2.47	9	0	0
1	74	0	0	28	1	0	36.2	1	0	14.56	92.32	11.87	7.07	0.98	12.11	5.59	0.73	5.39	42.79	86	255	14.79	25.61	3	46	25.55	25	2.35	12.6	0	1
1	74	1	1	46.8	1	1	38.3	0	0	15.84	84.75	15.09	5.18	0.66	22.86	4.83	0.33	6.25	48.22	142	304	11.04	30.94	37	12	28.08	118	2.47	13.5	1	0
1	83	0	0	38.5	0	1	38.2	1	1	20.81	81.57	10.37	1.21	0.51	20.33	7.17	1.34	5.43	42.06	133	203	15.84	30.39	32	14	23.73	72	2.42	13.5	0	1
1	75	1	0	52.8	1	1	37.3	0	0	13.91	91.86	16.53	3.65	0.76	21.75	4.71	0.98	3.69	37.31	144	258	11.49	31.02	5	35	20.38	99	2.23	4.8	1	1
1	67	0	0	53.1	1	1	37.5	0	0	15.02	87.43	16.02	9.41	2.42	6.62	3.02	1.4	5.12	39.7	143	348	13.09	35	7	26	27.34	92	2.22	16.9	0	1
1	71	1	0	55.4	1	1	37.1	0	0	13.64	86.67	14.26	8.56	1.51	9.44	3.51	0.87	5.01	33.37	114	213	10.79	29.19	49	18	26.49	111	2.26	14.4	0	1
1	89	1	1	67.3	1	1	37	0	0	10.58	79.74	8.43	5.16	1.57	5.37	4.5	0.43	5.81	44.54	110	307	14.25	31.02	27	44	23.54	75	2.3	13.5	0	1
1	70	1	0	53.4	1	1	38.5	0	0	15.11	88.37	17.4	7.21	0.85	20.47	5.1	0.7	5.49	34.42	138	241	12.01	28.3	12	28	15.76	126	2.18	18.3	1	0
1	71	0	0	78.4	0	1	37.3	0	1	15.05	83.65	11.29	17.94	1.56	7.24	5.69	0.74	4.92	43.3	132	241	11.73	32.68	24	70	18.76	106	2.61	12.4	0	0
1	74	0	1	70.2	0	1	36.4	1	1	17.48	85.67	12.06	6.22	1.4	8.61	5.06	0.54	4.21	49.87	143	341	11.48	28.17	45	4	24.15	74	2.32	14.5	1	0
1	76	0	1	62.4	0	0	37.7	0	0	15.89	84.58	12.15	13.54	1.06	11.46	3.88	0.93	3.95	47.14	81	285	12.77	28.19	82	9	14.72	104	2.37	8.5	0	0
1	66	0	0	61.1	1	1	38.4	0	1	19.23	84.75	13.14	10.67	0.84	15.64	10.79	1.25	4.19	40.92	98	241	12.43	35.56	67	8	25.85	103	2.52	15.2	1	0
1	71	1	1	70.2	1	0	36.9	0	0	13.99	85.76	12.05	10.91	0.74	16.28	4.7	0.24	5.73	39.72	128	221	11.53	30.32	26	28	21.38	173	2.3	11.8	0	0
1	79	1	1	50	1	1	37.3	0	0	14.26	78.58	11.27	7.81	2.05	5.5	3.19	1.13	6.33	37.2	111	192	14.73	31.99	32	29	16.1	108	2.21	10.7	1	0
1	77	0	0	60.8	0	1	37.4	0	1	16.68	92.43	12.71	7.81	1.58	8.04	3.4	0.86	4.62	42.92	138	252	9.54	34.29	55	15	23.82	19	2.39	5.6	0	0
1	73	1	0	33.5	1	0	36.7	1	0	13.77	90	9.34	13.19	2.26	4.13	4.28	0.39	5.07	39.9	117	165	13.09	29.9	20	17	27.21	112	2.2	5.1	1	0
1	73	1	1	36.2	1	0	37.6	0	0	14.26	88.46	7.41	9.79	1.7	4.36	2.06	1.1	5.37	38.64	95	127	11.68	29.15	33	28	29.34	103	2.23	8.1	0	0
1	72	0	0	30.4	0	1	39	0	1	17	89.65	12.4	17.9	1.67	7.43	4.75	0.97	5.37	38.24	141	214	13.67	33.29	32	39	15.71	99	2.2	15.8	1	0
1	68	1	0	32.2	0	0	38	0	0	9.62	87.84	12.74	11.7	1.22	10.44	6.15	0.48	4.21	33.96	128	312	13.11	31.84	20	54	31.2	106	2.26	16	0	0
1	69	1	0	44.4	1	1	38.4	0	0	12.85	89.32	8.81	12.3	2.13	4.14	7.54	1.47	4.43	46.25	94	272	13.86	31.79	25	17	21.85	110	2.22	12	1	0
1	70	1	0	47.8	1	1	36.1	1	0	12.26	79.65	12.59	11.6	1.04	12.11	2.73	0.87	5.06	37.88	128	202	15.86	26.39	4	27	24.21	107	2.51	16.5	1	1
1	86	0	0	34.7	1	1	37	0	1	16.36	82.65	7.87	11.2	1.46	5.39	5.62	0.57	4.02	38.88	141	297	11.97	34.58	18	41	29.5	69	2.31	11.2	1	0
1	74	0	0	62.3	1	0	37.2	0	0	9.3	79.67	11.12	3.09	1.39	8	4.11	0.73	3.74	45.95	116	271	14.58	30.25	54	43	14.33	73	2.39	8.6	0	0
1	71	1	0	47.9	0	1	38.9	0	0	12	91.35	16.09	9.94	1.74	9.25	7.08	0.94	5.06	43.44	95	329	15.88	33.57	54	46	25.75	98	2.32	10.4	1	1
1	67	1	0	38.2	1	0	39.5	0	0	14.74	90.87	19.07	10.52	1.5	12.71	10.12	0.79	3.88	43.24	145	154	12.23	31.02	15	16	30.39	59	2.3	15.3	1	0
1	70	1	0	83.5	1	1	37.6	0	1	18.05	81.54	14.57	9.64	0.68	21.43	9.25	0.79	4.99	46.84	112	207	10.74	25.62	45	40	22.47	136	2.3	10.3	0	0
1	69	1	0	58.4	1	1	38.5	0	0	4.09	84.63	11.93	12.49	1.85	6.45	4.55	0.85	5.71	40.41	81	291	9.76	37.51	68	35	27.04	100	2.22	9.1	0	1
1	67	1	0	68.2	0	0	38.8	0	1	19.95	72.85	11.52	13.18	0.73	15.78	8.21	0.41	5.75	39.12	136	378	15.27	32.23	42	42	13.21	81	2.23	15.2	1	0
1	73	1	0	67.4	1	1	37.7	0	0	11.84	76.36	11.13	11.59	0.88	12.65	4.14	0.18	4.37	35.53	144	147	9.93	31.74	20	40	23.11	106	2.37	11	0	0
1	69	0	0	50.3	0	0	38.7	0	0	15.14	91.85	9.13	17.03	1.9	4.81	6.86	0.46	5.33	43.43	114	258	12.78	21.35	50	46	31.56	84	2.51	9.4	1	0
1	71	0	0	50.4	1	1	38.4	0	1	14.76	81.43	16.38	12.33	0.74	22.14	5.27	1.17	4.64	35.58	141	163	13.79	27.88	43	34	30.86	104	2.44	7.8	1	1
1	71	0	0	64.8	1	1	37.6	0	0	14.26	74.75	15.28	17.09	0.95	16.08	2.8	0.66	5.23	34.86	93	163	13.86	33.19	33	16	22.78	73	2.16	8.1	1	0
1	65	0	0	65.1	1	1	36.3	0	0	12.77	80.53	15.48	7.56	0.92	16.83	7.27	0.99	6.01	43.78	122	241	10.3	33.41	54	15	27.29	103	2.36	4	1	0
1	67	1	0	50.4	1	0	37.6	0	1	17.92	85.86	11.51	10.85	1.35	8.53	8.09	0.23	3.36	46.89	101	197	11.7	31.02	32	28	22.69	73	2.19	3.5	0	0
1	68	1	0	63	0	1	38.4	0	0	14.19	89.06	8.96	14.11	1.32	6.79	3.02	1.04	5.13	38.19	129	209	10.02	36.23	49	30	17.82	72	2.28	9.1	1	1
1	65	1	0	77.5	1	1	37.2	1	0	13.19	88.3	9.97	9.51	1.67	5.97	5.02	0.61	4.86	45.46	143	103	15.35	30.12	6	44	21.98	63	2.15	14.8	1	0
1	69	1	1	64.3	0	0	37.9	0	1	17.08	80.6	13.86	7.09	1.1	12.6	7.82	1	5.46	45.75	125	176	12.54	27.73	43	37	25.92	116	2.28	16.7	0	1
1	75	1	0	43.3	1	1	36.2	0	1	19.72	78.5	8.84	12.28	1.5	5.89	5.16	0.36	4.35	36.8	83	231	14.8	32.88	10	12	25.35	82	2.48	18	0	0
1	76	1	0	43.5	1	0	40	0	0	13.8	89.3	8.2	1.67	0.83	9.88	6.83	0.25	4.09	35.03	130	238	14.1	32.69	33	29	19.17	73	2.25	9.9	0	1
1	69	1	0	38.3	0	1	38.6	0	0	9.49	87.79	14.73	17.24	1.4	10.52	3.04	0.29	4.08	44.42	108	111	15.22	33.5	37	46	23.98	101	2.59	15.3	0	0
1	73	1	0	69.3	1	1	38.6	0	0	11.32	90.45	17.27	8.21	1.5	11.51	3.68	0.82	5.06	37.23	101	254	10.62	27.51	53	69	26.53	101	2.25	16.7	1	1
1	70	1	0	62.5	1	0	36.3	0	0	9.61	70.75	10.13	8.51	1.05	9.65	6.42	0.74	5.33	36.25	143	283	13.55	32.36	57	22	27.88	104	2.23	9.9	0	1
1	74	1	0	37.8	1	1	37.4	0	1	23.21	81.53	8.78	11.03	0.58	15.14	3.97	0.52	5.4	36.38	130	206	11.02	28.32	32	29	25.18	72	2.3	7.6	0	0
1	74	0	1	50.7	0	0	37.1	0	0	6.93	74.57	12.14	12.52	3.26	3.72	3.09	0.48	4.28	35.44	152	240	10.82	30.91	10	33	25.58	70	2.37	7.3	1	1
1	80	1	0	18.6	0	1	36.5	0	0	12.99	90	16.59	6.79	1.4	11.85	3.18	0.79	5.36	35.38	109	289	9.29	31.55	42	47	20.1	96	2.34	11.6	0	0
1	68	1	0	67.8	0	1	37.6	0	0	12.18	77.54	11.53	14.16	1.22	9.45	7.44	0.44	5.44	45.41	91	223	12.92	32.61	29	28	25.83	86	2.3	5.5	1	1
1	76	1	0	56.5	1	0	36.9	0	0	7.78	76.4	15.2	17.64	1.47	10.34	4.48	0.23	5.03	43.97	95	275	12.85	27.83	6	51	31.8	82	2.32	7.4	0	0
1	69	1	0	68.7	1	1	38.1	0	1	23.15	93.2	15.82	11.67	1.39	11.38	5.31	1.41	4.97	40.62	117	241	12.06	34.05	32	21	28.57	99	2.33	11.8	0	1
1	73	0	0	52.6	0	1	36.6	0	0	14.26	89.5	20.18	9.64	0.62	32.55	7.76	0.37	5.06	35.1	97	100	12.05	29.19	44	49	21.46	106	2.3	12.9	1	0
1	72	0	0	47.1	1	1	37.4	0	1	22.2	85.43	14.19	5.85	2.85	4.98	8.31	0.38	6.68	44.95	98	276	14.7	33.61	33	16	26.49	81	2.35	12.9	0	1
1	77	1	0	70.2	1	1	38.1	0	0	14.26	88.63	10.69	7.13	0.77	13.88	4.42	0.87	6.31	44.52	140	241	13.4	27.05	61	24	20.59	110	2.46	8.3	0	1
1	72	1	1	42.8	0	1	37.7	0	1	18.48	85.15	16.23	13.62	1.07	15.17	2.57	0.36	5.17	42.96	174	311	11.13	31.08	34	48	25.15	79	2.3	17	0	0
1	62	0	0	38.5	1	1	36.3	0	1	12.3	89.27	8.3	8.76	1.11	7.48	5.25	1.01	4.34	44.41	102	243	12.83	34.6	33	57	30.49	71	2.29	16.4	1	0
1	73	0	0	55.9	1	0	39.3	0	0	15.74	91.29	13.94	5.85	1.58	8.82	4.9	0.98	4.42	50.19	145	257	9.61	28.61	54	26	28.98	98	2.31	10.4	0	0
1	70	0	0	74.8	1	1	38.6	0	0	14.26	76.17	12.1	4.92	1.59	7.61	2.51	1.22	4.73	40.91	130	310	12.54	33.85	48	32	22.46	116	2.42	16.4	0	1
1	67	0	1	45.9	1	0	36.6	0	0	15.11	86.54	14.54	12.21	1.26	11.54	5.62	0.75	5.31	42.42	94	173	11.63	30	10	45	19.71	102	2.31	9.2	0	0
1	68	1	0	51.7	1	0	37.1	0	0	14.09	91.53	16.02	3.06	2.65	6.05	6.31	0.77	6.01	42.81	144	286	11.57	31.02	27	26	22.3	76	2.28	10.8	0	1
1	75	1	0	38.4	1	1	37	0	0	14.26	67.64	16.06	7.28	1.77	9.07	3.28	0.14	5.28	36.68	99	256	13.36	22.63	33	29	25.41	100	2.23	20	0	0
1	72	1	1	71.6	0	0	36.3	0	1	22.34	86.64	11.07	9.2	2.5	4.43	4.36	0.63	4.88	44.91	112	118	11.22	31.02	28	32	23.1	73	2.32	15.4	0	1
1	71	1	0	46.2	1	1	39.1	0	0	14.12	92.85	14.79	10.98	0.97	15.25	4.57	0.87	4.98	32.19	91	196	11.15	25.58	35	30	24.3	75	2.22	8.3	0	0
1	74	1	0	58.1	1	1	37.1	0	1	19.18	93.43	9.42	16.1	0.87	10.83	6.76	1.29	4.89	36.46	139	316	9.39	30.31	36	28	19.98	122	2.34	6.9	0	0
1	77	1	0	41.1	1	1	38.8	0	0	14.26	84.65	8.24	19.24	0.96	8.58	4.03	0.68	6.47	34.52	133	386	11.03	31.93	18	30	24.2	107	2.26	13.9	1	1
1	72	0	0	45.2	1	1	37.9	0	0	15.97	86.74	12.99	13.61	0.81	16.04	5.54	1.45	5.31	36.36	130	225	12.65	35.47	51	20	22.03	92	2.29	16	0	0
1	75	1	0	45.8	1	1	37.7	0	1	18.1	77.38	15.96	5.41	0.94	16.98	2.86	0.32	5.41	38.97	140	184	11.8	31.16	52	38	26.27	76	2.23	8.6	0	1
1	71	1	0	38.3	1	1	36.4	0	0	14.34	81.39	6.09	4.68	0.65	9.37	5.9	0.34	4.78	47.16	136	277	13.34	33.85	41	28	32.32	82	2.39	9.1	0	0
1	82	0	1	69.4	1	0	37.2	0	0	13.35	76.64	7.79	4.84	1.54	5.06	5.16	0.85	4.46	40	120	279	11.5	30.11	42	38	29.83	83	2.33	6	0	0
1	73	1	1	36.3	1	1	37.8	0	1	20.68	90.53	10.43	15.29	0.92	11.34	8.24	0.29	3.21	47.07	126	131	13.01	29.72	40	14	21.14	95	2.11	8.6	0	1
1	74	1	0	68.5	0	0	37.5	0	0	12.11	86.62	15.71	7.67	1.37	11.47	5.24	0.52	4.33	35.95	124	275	14.38	32.83	27	52	29.03	109	2.38	5.6	0	0
1	69	1	0	64.3	1	1	38.8	0	0	15.09	85.85	7.43	10.56	1.02	7.28	5.89	0.83	4.97	39.96	137	219	11.82	30.07	32	26	29.7	77	2.44	10.6	0	1
1	74	1	0	38.2	1	0	36.8	0	1	12.93	93.63	17.99	10.89	1.38	13.04	2.49	0.67	5.12	43.16	91	280	11.17	31.02	60	36	18.8	97	2.37	11.7	0	0
1	75	1	0	53.8	1	0	38.3	0	0	9.76	82.53	16.82	15.84	1.23	13.67	2.83	0.8	5.41	43.42	89	283	11.69	35.14	37	12	20.49	75	2.27	15.7	1	1
1	68	1	1	38.3	1	1	38.8	0	1	22.24	83.84	17.38	15.37	0.93	18.69	5.01	0.5	5.24	40.52	124	241	12.59	36.67	41	34	22.29	81	2.38	8.8	0	1
1	74	1	0	55.8	0	0	36.5	1	0	11.35	76.63	19.1	10.66	2.3	8.3	7.07	0.91	5.59	34.4	123	269	13.76	36.84	44	30	15.29	79	2.35	7.1	0	0
1	73	1	0	81.5	1	0	38	0	0	15.27	87.53	12.33	10.28	1.41	8.74	5.77	1.06	4.37	48.19	114	231	9.98	28.7	33	20	23.16	92	2.23	16	1	0
1	66	0	0	44.9	0	1	39.2	0	1	16.11	90.6	10.06	2.85	2.41	4.17	4.92	0.29	5.06	43.87	126	241	10.29	32.29	53	29	28.06	112	2.39	15.4	1	1
APD: abdominal pain duration; TEMP: temperature; WBC: white blood cell count; NEUT%: neutrophil percentage; NEUT: neutrophil count; LY%: lymphocyte percentage; LY: lymphocyte count; NLR: neutrophil-to-lymphocyte ratio; RBC: red blood cell count; HGB: hematocrit, hemoglobin; PLT: platelets; PT: prothrombin time; APTT: activated partial thromboplastin time; ALT: alanine aminotransferase; AST: Aspar…
